# Supplementary material for: The Role of Polygenic Susceptibility on Air Pollution-Associated Asthma between German and Japanese Elderly Women
Source: Int J Environ Res Public Health. 2022 Aug 10;19(16):9869. doi: 10.3390/ijerph19169869 (PMC9407879; doi:10.3390/ijerph19169869)
Supplement: Supplementary file 1 [file ijerph-19-09869-s001.zip]

Archive with 1 entries (1 files):
- ijerph-1814938-supplementary.pdf
